# Supplementary material for: A stable 15-member bacterial SynCom promotes Brachypodium growth under drought stress
Source: Front Microbiol. 2025 Aug 11;16:1649750. doi: 10.3389/fmicb.2025.1649750 (PMC12375656; doi:10.3389/fmicb.2025.1649750)
Supplement: Supplementary file 1 [file Data_Sheet_1.zip › Supplementary Tables.xlsx]

## Sheet: Table S1
Table S1: General genome features for the 15 SynCom isolates in this study.
Genome	Assembly size (Mbp)	Number of contigs	GC %	Completeness	Contamination	Predicted genes	Phylum	Taxonomy (Based on 16S and produced by SILVA database)	Taxonomy (Based on whole genome and produced by GTDB-tk)
Caballeronia sp. RCC-10	6.88392	130	62.66	99.95	0.1	6351	Proteobacteria	Bacteria;Proteobacteria;Gammaproteobacteria;Burkholderiales;Burkholderiaceae;Burkholderia-Caballeronia-Paraburkholderia;	d__Bacteria;p__Proteobacteria;c__Gammaproteobacteria;o__Burkholderiales;f__Burkholderiaceae;g__Caballeronia;s__Caballeronia grimmiae
Chitinophaga sp. RCC-12	8.09114	34	46.82	100	0.49	6541	Bacteroidota	Bacteria;Bacteroidota;Bacteroidia;Chitinophagales;Chitinophagaceae;Chitinophaga;	d__Bacteria;p__Bacteroidota;c__Bacteroidia;o__Chitinophagales;f__Chitinophagaceae;g__Chitinophaga;s__
MA-N2 sp. RCC-150	4.77463	67	63.15	99.62	2.83	4519	Actinobacteriota	Bacteria;Actinobacteriota;Actinobacteria;Micrococcales;Micrococcaceae;	d__Bacteria;p__Actinobacteriota;c__Actinomycetia;o__Actinomycetales;f__Micrococcaceae;g__MA-N2;s__
Paraburkholderia sp. RCC-158	8.00399	95	62.62	99.95	1.59	7233	Proteobacteria	Bacteria;Proteobacteria;Gammaproteobacteria;Burkholderiales;Burkholderiaceae;Burkholderia-Caballeronia-Paraburkholderia;	d__Bacteria;p__Proteobacteria;c__Gammaproteobacteria;o__Burkholderiales;f__Burkholderiaceae;g__Paraburkholderia;s__Paraburkholderia graminis
Rhizobium sp. RCC-161.2	6.90686	49	60.04	99.85	0.31	6585	Proteobacteria	Bacteria;Proteobacteria;Alphaproteobacteria;Rhizobiales;Rhizobiaceae;Allorhizobium-Neorhizobium-Pararhizobium-Rhizobium;	d__Bacteria;p__Proteobacteria;c__Alphaproteobacteria;o__Rhizobiales;f__Rhizobiaceae;g__Rhizobium;s__
Mucilaginibacter sp. RCC-168	6.69689	90	42.44	97.46	0.95	5694	Bacteroidota	Bacteria;Bacteroidota;Bacteroidia;Sphingobacteriales;Sphingobacteriaceae;Mucilaginibacter;	d__Bacteria;p__Bacteroidota;c__Bacteroidia;o__Sphingobacteriales;f__Sphingobacteriaceae;g__Mucilaginibacter;s__
Leifsonia sp. RCC-180	3.86154	1	69.17	99.49	0.17	3723	Actinobacteriota	Bacteria;Actinobacteriota;Actinobacteria;Micrococcales;Microbacteriaceae;Leifsonia;	d__Bacteria;p__Actinobacteriota;c__Actinomycetia;o__Actinomycetales;f__Microbacteriaceae;g__Leifsonia;s__
Terriglobus sp. RCC-193	4.21769	9	57.53	100	1.72	3643	Acidobacteriota	Bacteria; Acidobacteriota; Acidobacteriae; Acidobacteriales; Acidobacteriaceae (Subgroup 1); Terriglobus	d__Bacteria;p__Acidobacteriota;c__Acidobacteriae;o__Acidobacteriales;f__Acidobacteriaceae;g__Terriglobus;s__
Mesorhizobium sp. RCC-202	6.15406	29	63.3	99.92	0.41	5908	Proteobacteria	Bacteria;Proteobacteria;Alphaproteobacteria;Rhizobiales;Rhizobiaceae;Mesorhizobium;	d__Bacteria;p__Proteobacteria;c__Alphaproteobacteria;o__Rhizobiales;f__Rhizobiaceae;g__Mesorhizobium;s__
Variovorax sp. RCC-210	8.52235	51	68.17	100	0.06	7730	Proteobacteria	Bacteria;Proteobacteria;Gammaproteobacteria;Burkholderiales;Comamonadaceae;Variovorax;	d__Bacteria;p__Proteobacteria;c__Gammaproteobacteria;o__Burkholderiales;f__Burkholderiaceae;g__Variovorax;s__Variovorax sp003096925
Arthrobacter sp. RCC-34	3.66872	7	68.15	99.31	0.46	3343	Actinobacteriota	Bacteria;Actinobacteriota;Actinobacteria;Micrococcales;Micrococcaceae;Arthrobacter;	d__Bacteria;p__Actinobacteriota;c__Actinomycetia;o__Actinomycetales;f__Micrococcaceae;g__Arthrobacter_E;s__
Enterobacter sp. RCC-40	4.78085	18	54.69	99.89	0.08	4483	Proteobacteria	Bacteria;Proteobacteria;Gammaproteobacteria;Enterobacterales;Enterobacteriaceae;Enterobacter;	d__Bacteria;p__Proteobacteria;c__Gammaproteobacteria;o__Enterobacterales;f__Enterobacteriaceae;g__Enterobacter;s__Enterobacter ludwigii
Luteibacter sp. RCC-6.2	4.26332	35	65.61	99.66	0.39	3696	Proteobacteria	Bacteria;Proteobacteria;Gammaproteobacteria;Xanthomonadales;Rhodanobacteraceae;Luteibacter;	d__Bacteria;p__Proteobacteria;c__Gammaproteobacteria;o__Xanthomonadales;f__Rhodanobacteraceae;g__Luteibacter;s__
Bacillus sp. RCC-6.1	6.10556	43	34.7	99.23	0.67	6156	Firmicutes	Bacteria;Firmicutes;Bacilli;Bacillales;Bacillaceae;Bacillus;	d__Bacteria;p__Firmicutes;c__Bacilli;o__Bacillales;f__Bacillaceae_G;g__Bacillus_A;s__Bacillus_A bombysepticus
Bosea sp. RCC-152.1	5.97368	25	66.41	99.37	0.47	5733	Proteobacteria	Bacteria;Proteobacteria;Alphaproteobacteria;Rhizobiales;Beijerinckiaceae;Bosea;	d__Bacteria;p__Proteobacteria;c__Alphaproteobacteria;o__Rhizobiales;f__Beijerinckiaceae;g__Bosea;s__Bosea vestrisii

## Sheet: Table S2
Table S2: Carbon compounds chosen for testing the carbon utilization of 15 SynCom members
Compounds	CAS	Final concentration (mM)	molecular weight (g/mol)	weight (g) in 50 mL stock
Organic acids:
Malate (Malic acid)	6915-15-7	5	134.09	0.0335225
Fumaric acid	17013-01-3	5	160.04	0.04001
Citrulline	372-75-8	5	175.19	0.0437975
Sugars and sugar derivatives:
Glucose	50-99-7	5	180.156	0.045039
Fructose	65-71-4	5	180.16	0.04504
Sucrose	57-50-1	5	342.3	0.085575
Maltose	6363-53-7	5	360.31	0.0900775
Amino acids and derivatives:
Aspartate	56-84-8	5	133.1	0.033275
Glutamate (L-glutamate monosodium salt hydrate)	56-86-0	5	169.11	0.0367825
Glutamine	56-85-9	5	146.14	0.04228
Alanine (L-alanine)	56-41-7	5	89.1	0.022275
Proline (L-proline)	609-36-9	5	115.13	0.0287825
Threonine (L-threonine)	72-19-5	5	119.119	0.0297798
Leucine	61-90-5	5	131.175	0.0327938
Valine	0516-06-03	5	117.15	0.0292875
Salicylic acid	69-72-7	5	138.122	0.0345305
Plant hormones:
GABA (gamma-aminobutyric acid)	56-12-2	5	103.121	0.0257802
Gibberellin GA17	77-06-5	5	346.379	0.0865948

## Sheet: Table S3
Table S3: Genes essential for the production of specific osmoprotectants in SynCom isolates.
Genome	Betaine synthesis from choline		Proline catabolism	Trehalose synthesis	Mannitol synthesis
	Choline dehydrogenase (EC 1.1.99.1)	Betaine-aldehyde dehydrogenase (EC 1.2.1.8)	Proline dehydrogenase EC:1.5.5.2]	(Presence of at least 3 out of 5 genes) See Table 2	mannitol-1-phosphate 5-dehydrogenase [EC:1.1.1.17]
Variovorax sp. RCC-210				Yes
Terriglobus sp. RCC-193			Yes	Yes
Rhizobium sp. RCC-161.2	Yes	Yes		Yes
Paraburkholderia sp. RCC-158	Yes	Yes		Yes
Mucilaginibacter sp. RCC-168			Yes	Yes
Mesorhizobium sp. RCC-202	Yes	Yes
MA-N2 sp. RCC-150	Yes	Yes		Yes	Yes
Luteibacter sp. RCC-6.2				Yes
Leifsonia sp. RCC-180				Yes	Yes
Enterobacter sp. RCC-40	Yes	Yes		Yes	Yes
Chitinophaga sp. RCC-12			Yes	Yes
Caballeronia sp. RCC-10	Yes	Yes		Yes
Bosea RCC-152.1				Yes
Bacillus RCC-6.1			Yes
Arthrobacter sp. RCC-34	Yes	Yes		Yes

## Sheet: Table S4
Table S4: List of Sodium (Na+) and potassium (K+) transporters present in the genomes of SynCom isolates.
Genomes	Kegg_hit	Pfam_hits
Caballeronia sp. RCC-10	bile acid:Na+ symporter, BASS family	Sodium Bile acid symporter family [PF01758.19]; SBF-like CPA transporter family (DUF4137) [PF13593.9]
Caballeronia sp. RCC-10	F-type H+/Na+-transporting ATPase subunit alpha [EC:7.1.2.2 7.2.2.1]	ATP synthase alpha/beta family, nucleotide-binding domain [PF00006.28]; ATP synthase alpha/beta chain, C terminal domain [PF00306.30]; ATP synthase alpha/beta family, beta-barrel domain [PF02874.26]; Photosystem I psaA/psaB protein [PF00223.22]; ATP synthase [PF00231.22]
Caballeronia sp. RCC-10	F-type H+/Na+-transporting ATPase subunit beta [EC:7.1.2.2 7.2.2.1]	ATP synthase alpha/beta family, nucleotide-binding domain [PF00006.28]; ATP synthase alpha/beta family, beta-barrel domain [PF02874.26]; T3SS EscN ATPase C-terminal domain [PF18269.4]
Caballeronia sp. RCC-10	putative flavoprotein involved in K+ transport	Flavin-binding monooxygenase-like [PF00743.22]; L-lysine 6-monooxygenase/L-ornithine 5-monooxygenase [PF13434.9]; Pyridine nucleotide-disulphide oxidoreductase [PF07992.17]; FAD-NAD(P)-binding [PF13454.9]
Caballeronia sp. RCC-10	potassium-transporting ATPase KdpC subunit	K+-transporting ATPase, c chain [PF02669.18]
Caballeronia sp. RCC-10	KUP system potassium uptake protein	K+ potassium transporter [PF02705.19]
Chitinophaga sp. RCC-12		Na+ dependent nucleoside transporter C-terminus [PF07662.16]; Na+ dependent nucleoside transporter N-terminus [PF01773.23]
Chitinophaga sp. RCC-12	F-type H+/Na+-transporting ATPase subunit alpha [EC:7.1.2.2 7.2.2.1]	ATP synthase alpha/beta family, nucleotide-binding domain [PF00006.28]; ATP synthase alpha/beta chain, C terminal domain [PF00306.30]; ATP synthase alpha/beta family, beta-barrel domain [PF02874.26]; Photosystem I psaA/psaB protein [PF00223.22]
Chitinophaga sp. RCC-12	F-type H+/Na+-transporting ATPase subunit beta [EC:7.1.2.2 7.2.2.1]	ATP synthase alpha/beta family, nucleotide-binding domain [PF00006.28]; ATP synthase alpha/beta family, beta-barrel domain [PF02874.26]; T3SS EscN ATPase C-terminal domain [PF18269.4]
Chitinophaga sp. RCC-12	potassium-transporting ATPase KdpC subunit	K+-transporting ATPase, c chain [PF02669.18]
Chitinophaga sp. RCC-12	KUP system potassium uptake protein	K+ potassium transporter [PF02705.19]
Chitinophaga sp. RCC-12	putative flavoprotein involved in K+ transport	Flavin-binding monooxygenase-like [PF00743.22]; Pyridine nucleotide-disulphide oxidoreductase [PF07992.17]; L-lysine 6-monooxygenase/L-ornithine 5-monooxygenase [PF13434.9]; Lycopene cyclase protein [PF05834.15]; NAD(P)-binding Rossmann-like domain [PF13450.9]
MA-N2 sp. RCC-150	multicomponent Na+:H+ antiporter subunit D	Proton-conducting membrane transporter [PF00361.23]
MA-N2 sp. RCC-150	multicomponent Na+:H+ antiporter subunit A	Proton-conducting membrane transporter [PF00361.23]; Domain related to MnhB subunit of Na+/H+ antiporter [PF04039.16]; MBH, subunit E [PF20501.1]; MBH, subunit D [PF13244.9]; NADH-Ubiquinone oxidoreductase (complex I), chain 5 N-terminus [PF00662.23]
MA-N2 sp. RCC-150	F-type H+/Na+-transporting ATPase subunit beta [EC:7.1.2.2 7.2.2.1]	ATP synthase alpha/beta family, nucleotide-binding domain [PF00006.28]; ATP synthase alpha/beta family, beta-barrel domain [PF02874.26]
MA-N2 sp. RCC-150	F-type H+/Na+-transporting ATPase subunit alpha [EC:7.1.2.2 7.2.2.1]	ATP synthase alpha/beta family, nucleotide-binding domain [PF00006.28]; ATP synthase alpha/beta chain, C terminal domain [PF00306.30]; ATP synthase alpha/beta family, beta-barrel domain [PF02874.26]; Photosystem I psaA/psaB protein [PF00223.22]
MA-N2 sp. RCC-150	putative flavoprotein involved in K+ transport	Flavin-binding monooxygenase-like [PF00743.22]; L-lysine 6-monooxygenase/L-ornithine 5-monooxygenase [PF13434.9]; Pyridine nucleotide-disulphide oxidoreductase [PF07992.17]; Lycopene cyclase protein [PF05834.15]; HI0933-like protein [PF03486.17]; NAD(P)-binding Rossmann-like domain [PF13450.9]
Bosea RCC-152.1	phosphate:Na+ symporter	Na+/Pi-cotransporter [PF02690.18]; PhoU domain [PF01895.22]
Bosea RCC-152.1	F-type H+/Na+-transporting ATPase subunit alpha [EC:7.1.2.2 7.2.2.1]	ATP synthase alpha/beta family, nucleotide-binding domain [PF00006.28]; ATP synthase alpha/beta chain, C terminal domain [PF00306.30]; ATP synthase alpha/beta family, beta-barrel domain [PF02874.26]; Photosystem I psaA/psaB protein [PF00223.22]
Bosea RCC-152.1	putative flavoprotein involved in K+ transport	Flavin-binding monooxygenase-like [PF00743.22]; L-lysine 6-monooxygenase/L-ornithine 5-monooxygenase [PF13434.9]; Pyridine nucleotide-disulphide oxidoreductase [PF07992.17]; HI0933-like protein [PF03486.17]
Bosea RCC-152.1	KUP system potassium uptake protein	K+ potassium transporter [PF02705.19]
Bosea RCC-152.1	potassium-transporting ATPase KdpC subunit	K+-transporting ATPase, c chain [PF02669.18]
Bosea RCC-152.1	potassium-transporting ATPase KdpF subunit	F subunit of K+-transporting ATPase (Potass_KdpF) [PF09604.13]
Paraburkholderia sp. RCC-158	phosphate:Na+ symporter	Na+/Pi-cotransporter [PF02690.18]
Paraburkholderia sp. RCC-158	concentrative nucleoside transporter, CNT family	Na+ dependent nucleoside transporter C-terminus [PF07662.16]; Na+ dependent nucleoside transporter N-terminus [PF01773.23]
Paraburkholderia sp. RCC-158	bile acid:Na+ symporter, BASS family	Sodium Bile acid symporter family [PF01758.19]; SBF-like CPA transporter family (DUF4137) [PF13593.9]
Paraburkholderia sp. RCC-158	malate:Na+ symporter	2-hydroxycarboxylate transporter family [PF03390.18]
Paraburkholderia sp. RCC-158	F-type H+/Na+-transporting ATPase subunit beta [EC:7.1.2.2 7.2.2.1]	ATP synthase alpha/beta family, nucleotide-binding domain [PF00006.28]; ATP synthase alpha/beta family, beta-barrel domain [PF02874.26]; T3SS EscN ATPase C-terminal domain [PF18269.4]
Paraburkholderia sp. RCC-158	F-type H+/Na+-transporting ATPase subunit alpha [EC:7.1.2.2 7.2.2.1]	ATP synthase alpha/beta family, nucleotide-binding domain [PF00006.28]; ATP synthase alpha/beta chain, C terminal domain [PF00306.30]; ATP synthase alpha/beta family, beta-barrel domain [PF02874.26]; Photosystem I psaA/psaB protein [PF00223.22]; ATP synthase [PF00231.22]
Paraburkholderia sp. RCC-158	KUP system potassium uptake protein	K+ potassium transporter [PF02705.19]
Paraburkholderia sp. RCC-158	KUP system potassium uptake protein	K+ potassium transporter [PF02705.19]
Paraburkholderia sp. RCC-158	putative flavoprotein involved in K+ transport	Flavin-binding monooxygenase-like [PF00743.22]; Pyridine nucleotide-disulphide oxidoreductase [PF07992.17]; L-lysine 6-monooxygenase/L-ornithine 5-monooxygenase [PF13434.9]
Paraburkholderia sp. RCC-158	putative flavoprotein involved in K+ transport	Flavin-binding monooxygenase-like [PF00743.22]; L-lysine 6-monooxygenase/L-ornithine 5-monooxygenase [PF13434.9]; Pyridine nucleotide-disulphide oxidoreductase [PF07992.17]
Paraburkholderia sp. RCC-158	potassium-transporting ATPase KdpC subunit	K+-transporting ATPase, c chain [PF02669.18]
Rhizobium sp. RCC-161.2	F-type H+/Na+-transporting ATPase subunit alpha [EC:7.1.2.2 7.2.2.1]	ATP synthase alpha/beta family, nucleotide-binding domain [PF00006.28]; ATP synthase alpha/beta chain, C terminal domain [PF00306.30]; ATP synthase alpha/beta family, beta-barrel domain [PF02874.26]; Photosystem I psaA/psaB protein [PF00223.22]
Rhizobium sp. RCC-161.2	phosphate:Na+ symporter	Na+/Pi-cotransporter [PF02690.18]; PhoU domain [PF01895.22]
Rhizobium sp. RCC-161.2	multicomponent Na+:H+ antiporter subunit A	Proton-conducting membrane transporter [PF00361.23]; MBH, subunit E [PF20501.1]; MBH, subunit D [PF13244.9]; NADH-Ubiquinone oxidoreductase (complex I), chain 5 N-terminus [PF00662.23]
Rhizobium sp. RCC-161.2	multicomponent Na+:H+ antiporter subunit D	Proton-conducting membrane transporter [PF00361.23]
Rhizobium sp. RCC-161.2	potassium-transporting ATPase KdpC subunit	K+-transporting ATPase, c chain [PF02669.18]
Rhizobium sp. RCC-161.2	potassium-transporting ATPase KdpF subunit	F subunit of K+-transporting ATPase (Potass_KdpF) [PF09604.13]
Rhizobium sp. RCC-161.2	putative flavoprotein involved in K+ transport	Flavin-binding monooxygenase-like [PF00743.22]; Pyridine nucleotide-disulphide oxidoreductase [PF07992.17]; L-lysine 6-monooxygenase/L-ornithine 5-monooxygenase [PF13434.9]
Rhizobium sp. RCC-161.2	KUP system potassium uptake protein	K+ potassium transporter [PF02705.19]
Mucilaginibacter sp. RCC-168	F-type H+/Na+-transporting ATPase subunit beta [EC:7.1.2.2 7.2.2.1]	ATP synthase alpha/beta family, nucleotide-binding domain [PF00006.28]; ATP synthase alpha/beta family, beta-barrel domain [PF02874.26]; T3SS EscN ATPase C-terminal domain [PF18269.4]
Mucilaginibacter sp. RCC-168	bile acid:Na+ symporter, BASS family	Sodium Bile acid symporter family [PF01758.19]; SBF-like CPA transporter family (DUF4137) [PF13593.9]
Mucilaginibacter sp. RCC-168	F-type H+/Na+-transporting ATPase subunit alpha [EC:7.1.2.2 7.2.2.1]	ATP synthase alpha/beta family, nucleotide-binding domain [PF00006.28]; ATP synthase alpha/beta chain, C terminal domain [PF00306.30]; ATP synthase alpha/beta family, beta-barrel domain [PF02874.26]; Photosystem I psaA/psaB protein [PF00223.22]
Mucilaginibacter sp. RCC-168	potassium-transporting ATPase KdpC subunit	K+-transporting ATPase, c chain [PF02669.18]
Mucilaginibacter sp. RCC-168	KUP system potassium uptake protein	K+ potassium transporter [PF02705.19]
Mucilaginibacter sp. RCC-168	KUP system potassium uptake protein	K+ potassium transporter [PF02705.19]
Leifsonia sp. RCC-180	F-type H+/Na+-transporting ATPase subunit alpha [EC:7.1.2.2 7.2.2.1]	ATP synthase alpha/beta family, nucleotide-binding domain [PF00006.28]; ATP synthase alpha/beta chain, C terminal domain [PF00306.30]; ATP synthase alpha/beta family, beta-barrel domain [PF02874.26]; Photosystem I psaA/psaB protein [PF00223.22]
Leifsonia sp. RCC-180	F-type H+/Na+-transporting ATPase subunit beta [EC:7.1.2.2 7.2.2.1]	ATP synthase alpha/beta family, nucleotide-binding domain [PF00006.28]; ATP synthase alpha/beta family, beta-barrel domain [PF02874.26]
Leifsonia sp. RCC-180	potassium-transporting ATPase KdpC subunit	K+-transporting ATPase, c chain [PF02669.18]
Leifsonia sp. RCC-180	KUP system potassium uptake protein	K+ potassium transporter [PF02705.19]
Leifsonia sp. RCC-180	putative flavoprotein involved in K+ transport	Flavin-binding monooxygenase-like [PF00743.22]; Pyridine nucleotide-disulphide oxidoreductase [PF07992.17]; L-lysine 6-monooxygenase/L-ornithine 5-monooxygenase [PF13434.9]; FAD binding domain [PF01494.22]; NAD(P)-binding Rossmann-like domain [PF13450.9]; HI0933-like protein [PF03486.17]; FAD-NAD(P)-binding [PF13454.9]; Lycopene cyclase protein [PF05834.15]
Terriglobus sp. RCC-193	F-type H+/Na+-transporting ATPase subunit alpha [EC:7.1.2.2 7.2.2.1]	ATP synthase alpha/beta family, nucleotide-binding domain [PF00006.28]; ATP synthase alpha/beta chain, C terminal domain [PF00306.30]; ATP synthase alpha/beta family, beta-barrel domain [PF02874.26]; Photosystem I psaA/psaB protein [PF00223.22]
Terriglobus sp. RCC-193	F-type H+/Na+-transporting ATPase subunit beta [EC:7.1.2.2 7.2.2.1]	ATP synthase alpha/beta family, nucleotide-binding domain [PF00006.28]; ATP synthase alpha/beta family, beta-barrel domain [PF02874.26]; T3SS EscN ATPase C-terminal domain [PF18269.4]
Terriglobus sp. RCC-193	concentrative nucleoside transporter, CNT family	Na+ dependent nucleoside transporter C-terminus [PF07662.16]; Na+ dependent nucleoside transporter N-terminus [PF01773.23]
Terriglobus sp. RCC-193	potassium-transporting ATPase KdpC subunit	K+-transporting ATPase, c chain [PF02669.18]
Mesorhizobium sp. RCC-202	F-type H+/Na+-transporting ATPase subunit alpha [EC:7.1.2.2 7.2.2.1]	ATP synthase alpha/beta family, nucleotide-binding domain [PF00006.28]; ATP synthase alpha/beta chain, C terminal domain [PF00306.30]; ATP synthase alpha/beta family, beta-barrel domain [PF02874.26]; Photosystem I psaA/psaB protein [PF00223.22]
Mesorhizobium sp. RCC-202	phosphate:Na+ symporter	Na+/Pi-cotransporter [PF02690.18]
Mesorhizobium sp. RCC-202	potassium-transporting ATPase KdpC subunit	K+-transporting ATPase, c chain [PF02669.18]
Mesorhizobium sp. RCC-202	potassium-transporting ATPase KdpF subunit	F subunit of K+-transporting ATPase (Potass_KdpF) [PF09604.13]
Mesorhizobium sp. RCC-202	putative flavoprotein involved in K+ transport	Flavin-binding monooxygenase-like [PF00743.22]; L-lysine 6-monooxygenase/L-ornithine 5-monooxygenase [PF13434.9]; Pyridine nucleotide-disulphide oxidoreductase [PF07992.17]
Mesorhizobium sp. RCC-202	putative flavoprotein involved in K+ transport	Flavin-binding monooxygenase-like [PF00743.22]; L-lysine 6-monooxygenase/L-ornithine 5-monooxygenase [PF13434.9]; Pyridine nucleotide-disulphide oxidoreductase [PF07992.17]; FAD-NAD(P)-binding [PF13454.9]
Mesorhizobium sp. RCC-202	putative flavoprotein involved in K+ transport	Flavin-binding monooxygenase-like [PF00743.22]; Pyridine nucleotide-disulphide oxidoreductase [PF07992.17]; L-lysine 6-monooxygenase/L-ornithine 5-monooxygenase [PF13434.9]
Mesorhizobium sp. RCC-202	KUP system potassium uptake protein	K+ potassium transporter [PF02705.19]
Mesorhizobium sp. RCC-202	KUP system potassium uptake protein	K+ potassium transporter [PF02705.19]
Variovorax sp. RCC-210	multicomponent K+:H+ antiporter subunit A	Proton-conducting membrane transporter [PF00361.23]; Domain related to MnhB subunit of Na+/H+ antiporter [PF04039.16]; MBH, subunit E [PF20501.1]; MBH, subunit D [PF13244.9]; NADH-Ubiquinone oxidoreductase (complex I), chain 5 N-terminus [PF00662.23]
Variovorax sp. RCC-210	F-type H+/Na+-transporting ATPase subunit beta [EC:7.1.2.2 7.2.2.1]	ATP synthase alpha/beta family, nucleotide-binding domain [PF00006.28]; ATP synthase alpha/beta family, beta-barrel domain [PF02874.26]; T3SS EscN ATPase C-terminal domain [PF18269.4]
Variovorax sp. RCC-210	F-type H+/Na+-transporting ATPase subunit alpha [EC:7.1.2.2 7.2.2.1]	ATP synthase alpha/beta family, nucleotide-binding domain [PF00006.28]; ATP synthase alpha/beta chain, C terminal domain [PF00306.30]; ATP synthase alpha/beta family, beta-barrel domain [PF02874.26]; ATP synthase [PF00231.22]; Photosystem I psaA/psaB protein [PF00223.22]
Variovorax sp. RCC-210	phosphate:Na+ symporter	Na+/Pi-cotransporter [PF02690.18]; PhoU domain [PF01895.22]
Variovorax sp. RCC-210	putative flavoprotein involved in K+ transport	Flavin-binding monooxygenase-like [PF00743.22]; L-lysine 6-monooxygenase/L-ornithine 5-monooxygenase [PF13434.9]; Pyridine nucleotide-disulphide oxidoreductase [PF07992.17]; FAD binding domain [PF01494.22]; Lycopene cyclase protein [PF05834.15]
Variovorax sp. RCC-210	multicomponent K+:H+ antiporter subunit D	Proton-conducting membrane transporter [PF00361.23]
Variovorax sp. RCC-210	multicomponent K+:H+ antiporter subunit A	Proton-conducting membrane transporter [PF00361.23]; Domain related to MnhB subunit of Na+/H+ antiporter [PF04039.16]; MBH, subunit E [PF20501.1]; MBH, subunit D [PF13244.9]; NADH-Ubiquinone oxidoreductase (complex I), chain 5 N-terminus [PF00662.23]
Variovorax sp. RCC-210	KUP system potassium uptake protein	K+ potassium transporter [PF02705.19]
Variovorax sp. RCC-210	KUP system potassium uptake protein	K+ potassium transporter [PF02705.19]
Variovorax sp. RCC-210	potassium-transporting ATPase KdpC subunit	K+-transporting ATPase, c chain [PF02669.18]
Variovorax sp. RCC-210	putative flavoprotein involved in K+ transport	Flavin-binding monooxygenase-like [PF00743.22]; Pyridine nucleotide-disulphide oxidoreductase [PF07992.17]
Arthrobacter sp. RCC-34	F-type H+/Na+-transporting ATPase subunit alpha [EC:7.1.2.2 7.2.2.1]	ATP synthase alpha/beta family, nucleotide-binding domain [PF00006.28]; ATP synthase alpha/beta chain, C terminal domain [PF00306.30]; ATP synthase alpha/beta family, beta-barrel domain [PF02874.26]; Photosystem I psaA/psaB protein [PF00223.22]
Arthrobacter sp. RCC-34	F-type H+/Na+-transporting ATPase subunit beta [EC:7.1.2.2 7.2.2.1]	ATP synthase alpha/beta family, nucleotide-binding domain [PF00006.28]; ATP synthase alpha/beta family, beta-barrel domain [PF02874.26]
Arthrobacter sp. RCC-34	multicomponent Na+:H+ antiporter subunit D	Proton-conducting membrane transporter [PF00361.23]
Arthrobacter sp. RCC-34	multicomponent Na+:H+ antiporter subunit A	Proton-conducting membrane transporter [PF00361.23]; Domain related to MnhB subunit of Na+/H+ antiporter [PF04039.16]; MBH, subunit E [PF20501.1]; MBH, subunit D [PF13244.9]; NADH-Ubiquinone oxidoreductase (complex I), chain 5 N-terminus [PF00662.23]
Arthrobacter sp. RCC-34	bile acid:Na+ symporter, BASS family	Sodium Bile acid symporter family [PF01758.19]; SBF-like CPA transporter family (DUF4137) [PF13593.9]
Arthrobacter sp. RCC-34	potassium-transporting ATPase KdpC subunit	K+-transporting ATPase, c chain [PF02669.18]
Enterobacter sp. RCC-40	nucleoside transport protein	Na+ dependent nucleoside transporter C-terminus [PF07662.16]; Na+ dependent nucleoside transporter N-terminus [PF01773.23]
Enterobacter sp. RCC-40	Na+:H+ antiporter, NhaB family	Bacterial Na+/H+ antiporter B (NhaB) [PF06450.15]; Citrate transporter [PF03600.19]
Enterobacter sp. RCC-40	nucleoside transport protein	Na+ dependent nucleoside transporter C-terminus [PF07662.16]; Na+ dependent nucleoside transporter N-terminus [PF01773.23]
Enterobacter sp. RCC-40	Na+-transporting NADH:ubiquinone oxidoreductase subunit A [EC:7.2.1.1]	Na(+)-translocating NADH-quinone reductase subunit A (NQRA) [PF05896.14]; NQRA C-terminal domain [PF11973.11]
Enterobacter sp. RCC-40	Na+-transporting NADH:ubiquinone oxidoreductase subunit B [EC:7.2.1.1]	NQR2, RnfD, RnfE family [PF03116.18]
Enterobacter sp. RCC-40	Na+-transporting NADH:ubiquinone oxidoreductase subunit C [EC:7.2.1.1]	FMN-binding domain [PF04205.17]
Enterobacter sp. RCC-40	Na+-transporting NADH:ubiquinone oxidoreductase subunit D [EC:7.2.1.1]	Rnf-Nqr subunit, membrane protein [PF02508.17]
Enterobacter sp. RCC-40	Na+-transporting NADH:ubiquinone oxidoreductase subunit E [EC:7.2.1.1]	Rnf-Nqr subunit, membrane protein [PF02508.17]
Enterobacter sp. RCC-40	Na+-transporting NADH:ubiquinone oxidoreductase subunit F [EC:7.2.1.1]	Oxidoreductase NAD-binding domain [PF00175.24]; Oxidoreductase FAD-binding domain [PF00970.27]; 2Fe-2S iron-sulfur cluster binding domain [PF00111.30]
Enterobacter sp. RCC-40	malate:Na+ symporter	2-hydroxycarboxylate transporter family [PF03390.18]
Enterobacter sp. RCC-40	F-type H+/Na+-transporting ATPase subunit alpha [EC:7.1.2.2 7.2.2.1]	ATP synthase alpha/beta family, nucleotide-binding domain [PF00006.28]; ATP synthase alpha/beta chain, C terminal domain [PF00306.30]; ATP synthase alpha/beta family, beta-barrel domain [PF02874.26]; Photosystem I psaA/psaB protein [PF00223.22]; ATP synthase [PF00231.22]
Enterobacter sp. RCC-40	F-type H+/Na+-transporting ATPase subunit beta [EC:7.1.2.2 7.2.2.1]	ATP synthase alpha/beta family, nucleotide-binding domain [PF00006.28]; ATP synthase alpha/beta family, beta-barrel domain [PF02874.26]; T3SS EscN ATPase C-terminal domain [PF18269.4]
Enterobacter sp. RCC-40	bile acid:Na+ symporter, BASS family	Sodium Bile acid symporter family [PF01758.19]; SBF-like CPA transporter family (DUF4137) [PF13593.9]
Enterobacter sp. RCC-40	phosphate:Na+ symporter	Na+/Pi-cotransporter [PF02690.18]
Enterobacter sp. RCC-40	potassium-transporting ATPase KdpC subunit	K+-transporting ATPase, c chain [PF02669.18]
Enterobacter sp. RCC-40	KUP system potassium uptake protein	K+ potassium transporter [PF02705.19]
Bacillus RCC-6.1	phosphate:Na+ symporter	Na+/Pi-cotransporter [PF02690.18]; PhoU domain [PF01895.22]
Bacillus RCC-6.1	nucleoside transport protein	Na+ dependent nucleoside transporter C-terminus [PF07662.16]; Na+ dependent nucleoside transporter N-terminus [PF01773.23]
Bacillus RCC-6.1	nucleoside transport protein	Na+ dependent nucleoside transporter C-terminus [PF07662.16]; Na+ dependent nucleoside transporter N-terminus [PF01773.23]
Bacillus RCC-6.1	malate:Na+ symporter	2-hydroxycarboxylate transporter family [PF03390.18]
Bacillus RCC-6.1	putative amino acid transporter	Na+-H+ antiporter family [PF13726.9]; Na+/H+ antiporter family [PF03553.17]
Bacillus RCC-6.1	nucleoside transport protein	Na+ dependent nucleoside transporter C-terminus [PF07662.16]; Na+ dependent nucleoside transporter N-terminus [PF01773.23]
Bacillus RCC-6.1	nucleoside transport protein	Na+ dependent nucleoside transporter C-terminus [PF07662.16]; Na+ dependent nucleoside transporter N-terminus [PF01773.23]
Bacillus RCC-6.1	concentrative nucleoside transporter, CNT family	Na+ dependent nucleoside transporter C-terminus [PF07662.16]; Na+ dependent nucleoside transporter N-terminus [PF01773.23]
Bacillus RCC-6.1	F-type H+/Na+-transporting ATPase subunit beta [EC:7.1.2.2 7.2.2.1]	ATP synthase alpha/beta family, nucleotide-binding domain [PF00006.28]; ATP synthase alpha/beta family, beta-barrel domain [PF02874.26]; T3SS EscN ATPase C-terminal domain [PF18269.4]
Bacillus RCC-6.1	F-type H+/Na+-transporting ATPase subunit alpha [EC:7.1.2.2 7.2.2.1]	ATP synthase alpha/beta family, nucleotide-binding domain [PF00006.28]; ATP synthase alpha/beta chain, C terminal domain [PF00306.30]; ATP synthase alpha/beta family, beta-barrel domain [PF02874.26]; Photosystem I psaA/psaB protein [PF00223.22]
Bacillus RCC-6.1	bile acid:Na+ symporter, BASS family	Sodium Bile acid symporter family [PF01758.19]; SBF-like CPA transporter family (DUF4137) [PF13593.9]
Bacillus RCC-6.1	purine nucleoside transport protein	Na+ dependent nucleoside transporter C-terminus [PF07662.16]; Na+ dependent nucleoside transporter N-terminus [PF01773.23]
Bacillus RCC-6.1		Na+ dependent nucleoside transporter C-terminus [PF07662.16]; Na+ dependent nucleoside transporter N-terminus [PF01773.23]
Bacillus RCC-6.1	potassium-transporting ATPase KdpC subunit	K+-transporting ATPase, c chain [PF02669.18]
Bacillus RCC-6.1	putative flavoprotein involved in K+ transport	Flavin-binding monooxygenase-like [PF00743.22]; L-lysine 6-monooxygenase/L-ornithine 5-monooxygenase [PF13434.9]; Pyridine nucleotide-disulphide oxidoreductase [PF07992.17]; NAD(P)-binding Rossmann-like domain [PF13450.9]; HI0933-like protein [PF03486.17]; FAD dependent oxidoreductase [PF01266.27]
Luteibacter sp. RCC-6.2	concentrative nucleoside transporter, CNT family	Na+ dependent nucleoside transporter C-terminus [PF07662.16]; Na+ dependent nucleoside transporter N-terminus [PF01773.23]
Luteibacter sp. RCC-6.2	F-type H+/Na+-transporting ATPase subunit alpha [EC:7.1.2.2 7.2.2.1]	ATP synthase alpha/beta family, nucleotide-binding domain [PF00006.28]; ATP synthase alpha/beta chain, C terminal domain [PF00306.30]; ATP synthase alpha/beta family, beta-barrel domain [PF02874.26]; Photosystem I psaA/psaB protein [PF00223.22]
Luteibacter sp. RCC-6.2	F-type H+/Na+-transporting ATPase subunit beta [EC:7.1.2.2 7.2.2.1]	ATP synthase alpha/beta family, nucleotide-binding domain [PF00006.28]; ATP synthase alpha/beta family, beta-barrel domain [PF02874.26]; T3SS EscN ATPase C-terminal domain [PF18269.4]
Luteibacter sp. RCC-6.2	potassium-transporting ATPase KdpC subunit	K+-transporting ATPase, c chain [PF02669.18]
Luteibacter sp. RCC-6.2	potassium-transporting ATPase KdpF subunit	F subunit of K+-transporting ATPase (Potass_KdpF) [PF09604.13]
Luteibacter sp. RCC-6.2	KUP system potassium uptake protein	K+ potassium transporter [PF02705.19]
